# Supplementary material for: Selective Encapsulation of the Polyphenols on Silk Fibroin Nanoparticles: Optimization Approaches
Source: Int J Mol Sci. 2023 May 26;24(11):9327. doi: 10.3390/ijms24119327 (PMC10252937; doi:10.3390/ijms24119327)
Supplement: Supplementary file 1 [file ijms-24-09327-s001.zip]

Archive with 1 entries (1 files):
- ijms-2371354-supplementary.pdf
